# Supplementary material for: Astrocytic FABP7 Alleviates Depression‐Like Behaviors of Chronic Unpredictable Mild Stress Mice by Regulating Neuroinflammation and Hippocampal Spinogenesis
Source: FASEB J. 2025 May 7;39(9):e70606. doi: 10.1096/fj.202403417RR (PMC12057550; doi:10.1096/fj.202403417RR)
Supplement: Supplementary file 1 — Data S1 Supporting Information. [file FSB2-39-e70606-s001.xlsx]

## Sheet: Table S1
Supplementary Table. List of Statistical Comparisons, Methods, and Results for All Figures
Figure 1
Figure 1B Crossing in OFT
T-test	Comparison	t-value	df	p-value	Statistical Significance
	CON vs. CUMS	1.326	16	0.2035	n.s. (not significant)
Figure 1C Rearing in OFT
T-test	Comparison	t-value	df	p-value	Statistical Significance
	CON vs. CUMS	1.63	16	0.1226	n.s. (not significant)
Figure 1D Immobility time in FST（s）
T-test	Comparison	t-value	df	p-value	Statistical Significance
	CON vs. CUMS	7.286	16	<0.001	***
Figure 1E Immobility time in TST（s）
T-test	Comparison	t-value	df	p-value	Statistical Significance
	CON vs. CUMS	6.196	16	<0.001	***
Figure 1F Sucrose preference（%）
T-test	Comparison	t-value	df	p-value	Statistical Significance
	CON vs. CUMS	7.484	12	<0.001	***
Figure 1G Ratio of FABP7/β-actin
T-test	Comparison	t-value	df	p-value	Statistical Significance
	CON vs. CUMS	4.68	10	<0.001	***
Figure 1H Ratio of Cav-1/β-actin
T-test	Comparison	t-value	df	p-value	Statistical Significance
	CON vs. CUMS	3.317	10	<0.01	**
Figure 2
Figure 2F Ratio of GFAP/β-actin
T-test	Comparison	t-value	df	p-value	Statistical Significance
	CON vs. CUMS	11.51	10	<0.001	***
Figure 2G Ratio of IL-1β/β-actin
T-test	Comparison	t-value	df	p-value	Statistical Significance
	CON vs. CUMS	3.207	7	<0.05	*
Figure 2H Ratio of IL-6/β-actin
T-test	Comparison	t-value	df	p-value	Statistical Significance
	CON vs. CUMS	4.028	10	<0.01	**
Figure 2I Ratio of Neun/β-actin
T-test	Comparison	t-value	df	p-value	Statistical Significance
	CON vs. CUMS	0.9956	10	0.3429	n.s. (not significant)
Figure 2J Ratio of BDNF/β-actin
T-test	Comparison	t-value	df	p-value	Statistical Significance
	CON vs. CUMS	3.063	10	<0.05	*
Figure 2K Ratio of PSD95/β-actin
T-test	Comparison	t-value	df	p-value	Statistical Significance
	CON vs. CUMS	5.915	10	<0.001	***
Figure 2L Ratio of GluA1/β-actin
T-test	Comparison	t-value	df	p-value	Statistical Significance
	CON vs. CUMS	3.795	9	<0.01	**
Figure 2M Ratio of Synapsin/β-actin
T-test	Comparison	t-value	df	p-value	Statistical Significance
	CON vs. CUMS	2.181	10	0.0541	n.s. (not significant)
Figure 3
Figure 3C Crossing in OFT
Two-way ANOVA	factor		F-value	df	p-value
	CUMS		6.821	(1,54)	<0.05
	FABP7		0.02967	(1,54)	0.8693
	CUMS×FABP7		0.6254	(1,54)	0.4325
Tukey's post-hoc test	Comparison			p-value	Statistical Significance
	CON:AAV-GFP vs. CUMS:AAV-GFP			0.9039	n.s. (not significant)
	CUMS:AAV-GFP vs. CUMS:AAV-FABP7			0.5605	n.s. (not significant)
Figure 3D Rearing in OFT
Two-way ANOVA	factor		F-value	df	p-value
	CUMS		0.04432	(1,35)	0.8345
	FABP7		9.615	(1,35)	<0.01
	CUMS×FABP7		0.06989	(1,35)	0.793
Tukey's post-hoc test	Comparison			p-value	Statistical Significance
	CON:AAV-GFP vs. CUMS:AAV-GFP			0.1317	n.s. (not significant)
	CUMS:AAV-GFP vs. CUMS:AAV-FABP7			>0.9999	n.s. (not significant)
Figure 3E Immobility time in FST (s)
Two-way ANOVA	factor		F-value	df	p-value
	CUMS		28.03	(1,53)	<0.001
	FABP7		54.86	(1,53)	<0.001
	CUMS×FABP7		20.76	(1,53)	<0.001
Tukey's post-hoc test	Comparison			p-value	Statistical Significance
	CON:AAV-GFP vs. CUMS:AAV-GFP			<0.001	***
	CUMS:AAV-GFP vs. CUMS:AAV-FABP7			<0.001	***
Figure 3F Immobility time in TST (s)
Two-way ANOVA	factor		F-value	df	p-value
	CUMS		6.08	(1,48)	<0.05
	FABP7		2.436	(1,48)	0.1252
	CUMS×FABP7		10.64	(1,48)	<0.01
Tukey's post-hoc test	Comparison			p-value	Statistical Significance
	CON:AAV-GFP vs. CUMS:AAV-GFP			<0.01	**
	CUMS:AAV-GFP vs. CUMS:AAV-FABP7			0.01	**
Figure 3G Sucrose preference（%）
Two-way ANOVA	factor		F-value	df	p-value
	CUMS		3.362	(1,45)	0.0734
	FABP7		5.2	(1,45)	<0.05
	CUMS×FABP7		3.989	(1,45)	0.0519
Tukey's post-hoc test	Comparison			p-value	Statistical Significance
	CON:AAV-GFP vs. CUMS:AAV-GFP			<0.05	*
	CUMS:AAV-GFP vs. CUMS:AAV-FABP7			<0.05	*
Figure 3H-c Ratio of FABP7/β-actin
Two-way ANOVA	factor		F-value	df	p-value
	CUMS		22.41	(1, 19)	<0.001
	FABP7		3.788	(1, 19)	0.0666
	CUMS×FABP7		3.931	(1, 19)	0.062
Tukey's post-hoc test	Comparison			p-value	Statistical Significance
	CON:AAV-GFP vs. CUMS:AAV-GFP			<0.05	*
	CUMS:AAV-GFP vs. CUMS:AAV-FABP7			<0.001	***
Figure 3H-d Ratio of Cav-1/β-actin
Two-way ANOVA	factor		F-value	df	p-value
	CUMS		35.47	(1, 20)	<0.001
	FABP7		25.45	(1, 20)	<0.001
	CUMS×FABP7		6.28	(1, 20)	<0.05
Tukey's post-hoc test	Comparison			p-value	Statistical Significance
	CON:AAV-GFP vs. CUMS:AAV-GFP			<0.001	***
	CUMS:AAV-GFP vs. CUMS:AAV-FABP7			<0.001	***
Figure 4
Figure 4C FABP7+-GFAP+ cells /GFAP+ cells (%) in CA1
T-test	Comparison	t-value	df	p-value	Statistical Significance
	CON vs. CUMS	18.79	4	<0.001	***
Figure 4D FABP7+-GFAP+ cells /GFAP+ cells (%) in CA3
T-test	Comparison	t-value	df	p-value	Statistical Significance
	CON vs. CUMS	4.152	4	<0.05	*
Figure 4E FABP7+-GFAP+ cells /GFAP+ cells (%) in DG
T-test	Comparison	t-value	df	p-value	Statistical Significance
	CON vs. CUMS	2.85	4	<0.05	*
Figure 4F FABP7+-GFAP+ cells /GFAP+ cells (%) in CA1
T-test	Comparison	t-value	df	p-value	Statistical Significance
	CON vs. CUMS	4.745	4	<0.01	**
Figure 4G FABP7+-GFAP+ cells /GFAP+ cells (%) in CA3
T-test	Comparison	t-value	df	p-value	Statistical Significance
	CON vs. CUMS	14.67	4	<0.001	***
Figure 4H FABP7+-GFAP+ cells /GFAP+ cells (%) in DG
T-test	Comparison	t-value	df	p-value	Statistical Significance
	CON vs. CUMS	3.65	4	<0.05	*
Figure 5
Figure 5B Ratio of GFAP/β-actin
Two-way ANOVA	factor		F-value	df	p-value
	CUMS		5.023	(1,20)	<0.05
	FABP7		16.07	(1,20)	<0.001
	CUMS×FABP7		4.922	(1,20)	<0.05
Tukey's post-hoc test	Comparison			p-value	Statistical Significance
	CON:AAV-GFP vs. CUMS:AAV-GFP			<0.01	**
	CUMS:AAV-GFP vs. CUMS:AAV-FABP7			<0.05	*
Figure 5C Ratio of IL-1β/β-actin
Two-way ANOVA	factor		F-value	df	p-value
	CUMS		2.267	(1,19)	0.1486
	FABP7		3.621	(1,19)	0.0723
	CUMS×FABP7		7.843	(1,19)	<0.05
Tukey's post-hoc test	Comparison			p-value	Statistical Significance
	CON:AAV-GFP vs. CUMS:AAV-GFP			<0.05	*
	CUMS:AAV-GFP vs. CUMS:AAV-FABP7			<0.05	*
Figure 5D Ratio of IL-6/β-actin
Two-way ANOVA	factor		F-value	df	p-value
	CUMS		22.72	(1,20)	<0.001
	FABP7		3.516	(1,20)	0.0754
	CUMS×FABP7		7.513	(1,20)	<0.05
Tukey's post-hoc test	Comparison			p-value	Statistical Significance
	CON:AAV-GFP vs. CUMS:AAV-GFP			<0.05	*
	CUMS:AAV-GFP vs. CUMS:AAV-FABP7			<0.001	***
Figure 6
Figure 6D Ratio of Neun/β-actin
Two-way ANOVA	factor		F-value	df	p-value
	CUMS		0.1959	(1,20)	0.6628
	FABP7		1.851	(1,20)	0.1888
	CUMS×FABP7		1.631	(1,20)	0.2162
Tukey's post-hoc test	Comparison			p-value	Statistical Significance
	CON:AAV-GFP vs. CUMS:AAV-GFP			>0.9999	n.s. (not significant)
	CUMS:AAV-GFP vs. CUMS:AAV-FABP7			0.9339	n.s. (not significant)
Figure 6E Ratio of BDNF/β-actin
Two-way ANOVA	factor		F-value	df	p-value
	CUMS		1.279	(1,20)	0.2714
	FABP7		1.546	(1,20)	0.2281
	CUMS×FABP7		8.064	(1,20)	<0.05
Tukey's post-hoc test	Comparison			p-value	Statistical Significance
	CON:AAV-GFP vs. CUMS:AAV-GFP			<0.05	*
	CUMS:AAV-GFP vs. CUMS:AAV-FABP7			<0.05	*
Figure 6F Ratio of PSD95/β-actin
Two-way ANOVA	factor		F-value	df	p-value
	CUMS		14.35	(1,20)	<0.01
	FABP7		14.98	(1,20)	<0.01
	CUMS×FABP7		2.62	(1,20)	0.1212
Tukey's post-hoc test	Comparison			p-value	Statistical Significance
	CON:AAV-GFP vs. CUMS:AAV-GFP			<0.01	**
	CUMS:AAV-GFP vs. CUMS:AAV-FABP7			<0.01	**
Figure 6G Ratio of GluA1/β-actin
Two-way ANOVA	factor		F-value	df	p-value
	CUMS		13.48	(1,20)	<0.01
	FABP7		22.42	(1,20)	<0.001
	CUMS×FABP7		16.59	(1,20)	<0.001
Tukey's post-hoc test	Comparison			p-value	Statistical Significance
	CON:AAV-GFP vs. CUMS:AAV-GFP			<0.001	***
	CUMS:AAV-GFP vs. CUMS:AAV-FABP7			<0.001	***
Figure 6H Ratio of Synapsin/β-actin
Two-way ANOVA	factor		F-value	df	p-value
	CUMS		1.208	(1,20)	0.2848
	FABP7		0.6569	(1,20)	0.4272
	CUMS×FABP7		4.518	(1,20)	<0.05
Tukey's post-hoc test	Comparison			p-value	Statistical Significance
	CON:AAV-GFP vs. CUMS:AAV-GFP			0.7893	n.s. (not significant)
	CUMS:AAV-GFP vs. CUMS:AAV-FABP7			0.8856	n.s. (not significant)
Figure 6L Density of dendritic spines in CA1/(um)
Two-way ANOVA	factor		F-value	df	p-value
	CUMS		17.39	(1,8)	<0.01
	FABP7		11.27	(1,8)	<0.05
	CUMS×FABP7		4.816	(1,8)	0.0595
Tukey's post-hoc test	Comparison			p-value	Statistical Significance
	CON:AAV-GFP vs. CUMS:AAV-GFP			<0.05	*
	CUMS:AAV-GFP vs. CUMS:AAV-FABP7			<0.01	**
Figure 6M Density of dendritic spines in CA3/(um)
Two-way ANOVA	factor		F-value	df	p-value
	CUMS		18.56	(1,8)	<0.01
	FABP7		97.16	(1,8)	<0.001
	CUMS×FABP7		2.641	(1,8)	0.1428
Tukey's post-hoc test	Comparison			p-value	Statistical Significance
	CON:AAV-GFP vs. CUMS:AAV-GFP			<0.001	***
	CUMS:AAV-GFP vs. CUMS:AAV-FABP7			<0.05	*
Figure 6N Density of dendritic spines in DG/(um)
Two-way ANOVA	factor		F-value	df	p-value
	CUMS		4.017	(1,8)	0.08
	FABP7		69.29	(1,8)	<0.001
	CUMS×FABP7		6.582	(1,8)	<0.05
Tukey's post-hoc test	Comparison			p-value	Statistical Significance
	CON:AAV-GFP vs. CUMS:AAV-GFP			<0.001	***
	CUMS:AAV-GFP vs. CUMS:AAV-FABP7			<0.05	*
Figure 7
Figure 7C Ratio of Claudin-5/β-actin
Two-way ANOVA	factor		F-value	df	p-value
	CUMS		3.121	(1,20)	0.0926
	FABP7		3.29	(1,20)	0.0847
	CUMS×FABP7		10.9	(1,20)	<0.01
Tukey's post-hoc test	Comparison			p-value	Statistical Significance
	CON:AAV-GFP vs. CUMS:AAV-GFP			<0.01	**
	CUMS:AAV-GFP vs. CUMS:AAV-FABP7			<0.01	**
Figure 7D Ratio of Occludin/β-actin
Two-way ANOVA	factor		F-value	df	p-value
	CUMS		5.493	(1,20)	<0.05
	FABP7		5.495	(1,20)	<0.05
	CUMS×FABP7		9.352	(1,20)	<0.01
Tukey's post-hoc test	Comparison			p-value	Statistical Significance
	CON:AAV-GFP vs. CUMS:AAV-GFP			<0.01	**
	CUMS:AAV-GFP vs. CUMS:AAV-FABP7			<0.01	**
Figure 7E Ratio of AQP4/β-actin
Two-way ANOVA	factor		F-value	df	p-value
	CUMS		6.441	(1,19)	<0.05
	FABP7		2.24	(1,19)	0.1509
	CUMS×FABP7		20.52	(1,19)	<0.001
Tukey's post-hoc test	Comparison			p-value	Statistical Significance
	CON:AAV-GFP vs. CUMS:AAV-GFP			<0.01	**
	CUMS:AAV-GFP vs. CUMS:AAV-FABP7			<0.001	***
Figure 7F Ratio of LRP1/β-actin
Two-way ANOVA	factor		F-value	df	p-value
	CUMS		4.361	(1,20)	<0.05
	FABP7		11.33	(1,20)	<0.01
	CUMS×FABP7		4.93	(1,20)	<0.05
Tukey's post-hoc test	Comparison			p-value	Statistical Significance
	CON:AAV-GFP vs. CUMS:AAV-GFP			<0.01	**
	CUMS:AAV-GFP vs. CUMS:AAV-FABP7			<0.05	*
